# Supplementary material for: The CD8+ and CD4+ T Cell Immunogen Atlas of Zika Virus Reveals E, NS1 and NS4 Proteins as the Vaccine Targets
Source: Viruses. 2022 Oct 25;14(11):2332. doi: 10.3390/v14112332 (PMC9696057; doi:10.3390/v14112332)
Supplement: Supplementary file 1 [file viruses-14-02332-s001.zip]

Archive with 1 entries (1 files):
- viruses-1956334-supplementary.pdf
